# Supplementary material for: The adenovirus E4orf1 protein initiates a feedback loop involving insulin and growth factor receptors, AKT, and NF-κB, leading to abnormal DNA content in infected cells
Source: PLoS Pathog. 2025 Oct 27;21(10):e1013202. doi: 10.1371/journal.ppat.1013202 (PMC12578350; doi:10.1371/journal.ppat.1013202)
Supplement: S1 Table — Percent GFP and E4orf1-expressing A549 (Fig 1B) and HeLa cells infected with Ad (Fig 1D) in each phase of the cell cycle. (XLSX) [file ppat.1013202.s007.xlsx]

## Sheet: Sheet1
A549 cells
Values for GFP cells Fig 1B
	<G1	G1	S	G2/M	DNA>4N
Mock	2.31	83.5	5.57	5.79	2.68
Wild-type	1.26	2.75	20.5	30.5	44
E4orf1(+)	0.56	5.35	2.92	9.4	81.5
E4orf1(-)	0.72	33.6	11.9	36.2	34.9
Values for E4orf1 cells Fig 1B
Mock	1.9	81.4	6.44	5.74	4.29
Wild-type	1.21	3.04	22.4	26.5	46.1
E4orf1(+)	0.67	3.44	1.94	7.24	86.4
E4orf1(-)	1.09	9.29	8.93	28.3	51.7
HeLa cells
Values for GFP cells Fig 1D
Mock	1.79	69.9	10.7	11.6	5.94
Wild-type	3.03	2.89	12.5	27.6	53.6
E4orf1(+)	2.15	11	7.16	12.7	66.7
E4orf1(-)	1.43	15.6	15.5	27.9	39.1
Values for E4orf1 cells Fig 1D
Mock	6.75	55.1	16.7	15.6	5.49
Wild-type	6.95	3.58	8.82	23.7	56.5
E4orf1(+)	6.56	4.17	3.88	8.69	76.4
E4orf1(-)	5.93	7.17	10.2	20.1	56.2
