# Supplementary material for: The adenovirus E4orf1 protein initiates a feedback loop involving insulin and growth factor receptors, AKT, and NF-κB, leading to abnormal DNA content in infected cells
Source: PLoS Pathog. 2025 Oct 27;21(10):e1013202. doi: 10.1371/journal.ppat.1013202 (PMC12578350; doi:10.1371/journal.ppat.1013202)
Supplement: S2 Table — Fig 2. Percentages of A549 (Fig 2A) and HeLa Ad-infected cells (Fig 2D) in each cell cycle phase. These values were derived from experiments performed at specific MOI and time points throughout the study. (XLSX) [file ppat.1013202.s008.xlsx]

## Sheet: Sheet1
Values for A549 cells Fig 2A
	<G1										G1										S										G2/M										DNA>4n
Mock 10%	0.69	2.54	1.19	0.63	0.52						82.7	74.3	75.9	72.2	72.1						5.99	11	8.67	8.91	10.1						6.23	8.33	10.7	10.8	7.85						7.3	6.42	3.61	4.17	6.58
Mock 1%	1.35	1.4	1.79	2.8	3.19						85.2	81.6	77.3	72.8	72						3.97	8.19	5.63	5.84	5.57						6.36	3.94	6.63	9.69	9.84						8.7	9.3	3.9	8.76	3.27
Mock 0%	1.37	0.84		2.66	2.44						77.8	77.9		70.8	70.5						5.64	7.11		8.72	8.43						8.85	7.91	10.3	12							7.51	6.82	6.23	6.35
∆E1B 10%	0.21	0.47	0.52	0.55	0.4	0.49	0.58	0.5	0.46		22.1	21.5	9.33	7.81	13.9	17.8	28.2	29.8	26.2		9.43	9.2	4.77	4.49	5.96	6.63	6.96	7.12	6.64		10.9	10.6	13	12.6	8.69	9.48	9	9.26	9.19		55.2	53.2	57.6				72.6	74.9	71.2
∆E1B 1%	0.26	0.59	0.5	0.5	0.63	0.75	0.47	0.99	0.69		20.7	16.9	5.77	4.47	11.9	11.4	20.9	10.7	26		4.35	4.95	4.42	5.71	4.81	5.68	4.42	13.6	4.96		17	16.4	16.2	19.9	12.7	11.6	9.87	25.3	10.7		61.6	60	63.5				68.6	74.7	60.4
∆E1B 0%	0.81	0.64			0.67	0.97	1.3	1.45	0.95		7.19	10.4		9.92	9.87	12.1	12.3	22.5			27.6	17.5			16.6	21	11.3	8.98	5.05		30.7	32.8			26.6	25.5	23.6	18.7	9.89		52.1	59.2	49.9	42.1	30.9	46.4	43.1
∆E4orf1 10%	0.32	0.32	0.52	0.46	1.24	0.49	0.49	0.35	0.48		20.2	22.1	13.5	19.5	21.8	22	25.6	25.6	25.2		17.3	14.1	16.4	13.9	17.2	11.7	8.21	7.67	7.64		31.4	35.1	26.4	22.5	23.4	20.8	23.6	23.8	24.6		51.5	31.5	43.2	42.5	43.9	36.6	45.3	43.5	29.4
∆E4orf1 1%	0.65	1.45	2.74	2.21	1.43	1.84	2	1.52	2.28		17.7	18.4	20.7	24.7	17.5	17.9	29.1	27.8	28.3		17.8	17.5	25.1	16.1	17.8	19.7	10.2	10.3	8.94		39.3	39.8	25.6	22.9	24.6	25.8	26.7	27	23.9		22.5	22.5	41.1	44.3	32.4	34.1	37.2	34.5	39
∆E4orf1 0%	2.47			1.31	1.58	1.73	2.24	2.9	3.34		22.1		19.7	20.2	20.1	16.5	16.8	22.8			30.7			27.1	24.3	25.1	28.7	24.3	20.3		22.7	23.8	24.6	24.5	27.7	29.7	28.4				25.3	24.6	26.5	21.9	28.3	29.7	28.8
Values for HeLa cells Fig 2D
	<G1										G1										S										G2/M										DNA>4n
Mock 10%	1.88	2.13	1.49	1.54	1.67						72.4	74	71.5	72.1	72.4						9.15	9.91	11.1	12.2	11.7						12.2	9.94	10.8	9.36	9.45
Mock 1%	2.42	2.52	1.94	1.99	1.79						70.8	69.3	71.1	71.4	73.8						11.9	11.9	12.1	13	12.2						12.2	13	11.6	9.91	8.97						4.44	3.97	4.88	4.45	4.49
Mock 0%	3.13		1.63	1.52	1.59						71.2		70.1	70.3	70.7						10.6	12.7	12.8	12.8							12.8	12.3	12	11.5							2.63	3.19	2.96	3.29	2.89
																																									2.17	3.01	3.06	2.85
∆E1B 10%	2.89	2.34	2.37	1.53	1.44	1.25					13.5	11.2	12.7	16.1	17.6	16.3					7.24	8.53	9.89	10.2	10.8	10.4					20.1	21.2	23.7	19.3	18.8	18.7
∆E1B 1%	1.85	2.28	1.28	1.64	1.46	1.64					11.8	9.66	11.2	10.8	7.86	8.24					10.9	13.7	13.4	17.1	13.7	14.5					36.3	35	37.3	34.9	36.3	34.3					56.2	56.7	51.2	52.2	50.3	52.4
∆E1B 0%	2.17	1.78	2.98	1.53	1.44	1.25					13.2	14.1	14.2	9.29	7.31	7.77					13.7	15.6	15.8	15.1	13	12.3					37.1	36.1		34.7	37.1	34.4	35.4				36.2	42.2	36.9	35.4	40.4	41.2
																																									32.2	31.7	34.3	36.7	43.5	43.2
∆E4orf1 10%	2.44	2.6	2.89	1.82	1.72	1.42					13.1	14	13.2	16.9	18.7	20.1					19.6	19.7	18.2	20.6	18.9	20					33.8	34.6	34.6	23.8	24.4	21
∆E4orf1 1%	1.77	1.68	1.85	1.34	1.45	1.51					24.1	23.7	22.8	15.3	17.4	20.3					36.7	35.2	36.9	34.3	36.2	35.2					24.5	26.1	26.1	24.7	22.6	21.4					31.1	29.1	31.1	34.5	38.6	36.3
∆E4orf1 0%	3.86	3.84	8.93	1.41	1.34	1.64					28.5	27.2	50.8	16.9	18.7	20.1					34.5	36.1	24.7	32	31.5	35.7					22.2	23	10.3	29.6	30.3	30.9					12.9	13.2	12.3	23.6	21.4	20.8
																																									10.8	9.86	4.99	25.1	23.4	20.8
[truncated: 3 more columns]
