# Supplementary material for: The adenovirus E4orf1 protein initiates a feedback loop involving insulin and growth factor receptors, AKT, and NF-κB, leading to abnormal DNA content in infected cells
Source: PLoS Pathog. 2025 Oct 27;21(10):e1013202. doi: 10.1371/journal.ppat.1013202 (PMC12578350; doi:10.1371/journal.ppat.1013202)
Supplement: S3 Table — Percentages of A549 cells (grown in 10% FBS, S2D Fig, and 1% FBS, S2G Fig) and HeLa Ad-infected cells (grown in 10% FBS, S2E Fig) in each cell cycle phase. These values were obtained from experiments conducted at the specified MOI and time points throughout the study. (XLSX) [file ppat.1013202.s009.xlsx]

## Sheet: Sheet1
Values for S2D Fig
	<G1								G1								S								G2/M								DNA>4n
Mock	1.15	6.66	0.76	1.81					80.1	68.6	80.5	84.7					8.3	8.71	5.27	6.46					7.35	13	5.74	7.72					2.66	2.46	2.66	4.56
Akt IV	1.33	2.68	4.19						80.5	69.8	79.5						4.91	3.75	11.2						12.1	6.2	14.9						1	6.19	3.29
LY	4.57	16.6	7.89	8.68					84.9	55.8	81	82.6					3.2	7.52	3.09	4.09					6.3	15.4	2.37	5.09					1.1	3.07	4.14	2.3
ΔE1B	0.75	1.31	0.54	0.54	1.95				8.82	9.21	25.2	25.4	31				3.48	4.15	8.63	7.19	7				7.06	19.8	4.37	9.35	8.84				79.5	53.9	65.4	57.6	58.2
ΔE1B + Akt IV	0.68	1.11	0.87	2.7	3.95	2.98	2.7		37.9	33.4	32.4	47.5	47.8	50.7	42.5		27	29.7	30.4	19.4	20.2	16.5	25.2		21.3	17.7	17.5	11.9	12.4	8.2	16.5		11.5	16.3	17.2	16.3	13.1	8.51	9.05
ΔE1B + Ly	2.75	2.6	2.43	5.43	3.14	6.57	6.23	6.45	11.2	11.6	12	8.99	16.1	21.9	25.1	24.1	23	24.1	24.7	12.1	13.3	13.5	13.8	17.8	31.5	31	31.4	42.8	21	21.9	21	35.8	30.1	29.2	28	37.1	33	34.4	30.4	27.3
ΔE4orf1	1.07	1.15	0.42	2.78	3.11				5.4	12.7	19	31.7	30.4				9.95	6.88	9.01	9.66	6.9				38.5	40.1	15	14.1	30.6				44	41.3	42.5	39.1	43.2
ΔE4orf1 + AktIV	1.43	1.57	8.53						33.7	35.1	51						26.4	25.2	16.1						17.9	17.7	9.73						19.5	19	13.9
ΔE4orf1 + LY	2.1	2.48	5.53	4.34					15.2	14.4	10.4	21.9					30.7	31.8	19.9	20.9					23.6	22.5	41.6	21.5					27	27.1	31.1	22.4
Values for S2E Fig
	<G1								G1								S								G2/M								DNA>4n
Mock	3.27	2.6	3.03	1.25					73.2	70.5	72.2	69.4					11.7	12.9	13.3	16.1					9.85	9.81	7.91	8.67					2.11	4.19	3.47	4.56
Akt IV	9.08	1.7	1.92						74.3	63.7	63.8						8.28	20.9	19.6						7.54	10.8	12						1.21	2.71	2.66
LY	12.9	3.04	2.55						68.8	62.4	63.7						10.2	19.6	20						7.32	10.4	9.7						1.4	4.49	3.97
ΔE1B	2.72	2.42	1.49	1.12	1.45				11.8	11.7	7.44	8.01	8.75				6.43	4.42	6.92	9.48	9.94				15	14	15.1	16.9	18.5				64.6	67.6	69.2	64.7	61.6
ΔE1B + Akt IV	1.33	2.09	3.83	3.27	1.34	1.34			39.7	35.1	52.7	56.8	53.3	52.1			34.4	37.5	21.8	22.2	28	29.4			16.9	17.2	14.2	11.8	11	11.1			7.54	7.89	7.59	5.85	7.17	6.88
ΔE1B + Ly	6.5	6.34	1.88	1.88	1.77	1.91			16.8	15.9	34.3	32.9	31.4	29.3			21.8	19.5	26.4	26.5	29.7	30.4			38.3	37.2	17.1	16.7	16.4	17.3			18.6	20.8	20.5	22.1	20.9	21.1
ΔE4orf1	1.3	2.02	1.35	1.54					7.93	14.5	16	14.1					7.13	20.8	31.7	26.9	25				28.2	26	24	24.8					56.1	36.9	31.8	34.7
ΔE4orf1 + AktIV	1.36	6.33	4.58	1.45					42.2	50.1	54.1	48					35.2	22.3	21.8	31.7					15.8	14.5	13.4	12.9					5.03	6.82	6.04	6.31
ΔE4orf1 + LY	3.02	2.04	1.93	1.4					11.9	35.4	34.5	31.8					20	27.9	28.9	34					38.3	15.5	15.5	13.8					27.8	19.4	19.3	19.6
Values for S2G Fig
	<G1								G1								S								G2/M								DNA>4n
Mock	1.02	1.55	1.73	1.66	1.88	4.11			80.4	77.1	78.6	77.2	73.3	78.2			6.92	7.43	6.73	5.94	4	4.2			6.89	7.12	6.7	4.58	11.5	5.14			9.36	7.7	4.92	6.91	6.3	10.4
Akt IV	17.4	29.6	24.4						58.3	54.8	59.3						12	7.56	8.3						10.1	3.69	5.59						2	1.64		2.47
LY	5.89	4.58	13.4						76.4	78.3	68						5.53	5.36	6.91						8.7	8.92	7.49						3.41		3.57	2.86
ΔE1B	0.72	0.56	0.61	0.98	1.07	0.71	0.64		8.67	9.93	11.6	14.8	16.8	10.6	11.6		7.74	7.34	11.2	15.1	13.4	6.07	11.4		20	18.7	22	19.9	17.5	16.4	23.8		66.5	52.6	63.3	64	54.9	49	51
ΔE1B + Akt IV	11.8	10.7	4.16	14.7	3.07	9.45	10.2		58.4	66.7	66.4						15.6	17	11.7	12					12.4	12.7	7.89	7.5					2.97	2.74		2.2	2.62
ΔE1B + Ly	2.28	1.74	1.95	3.35	4.07	4.16	14.7	3.07	11.8	11.7	11.8	22.3	23.9	24.8	33.4	25	34.8	35.4	34.1	39.8	39.4	34.7	29.5	34.2	30.3	30.1	30.7	16.3	15.3	16.3	12.9	18.5	19.4	8.54	18.9	21.6	21.6	22	17.5	16.7
ΔE4orf1	0.96	0.89	0.96	1.74	1.3	2.92	2.82		21.7	20	22.9	22.7	25.5	24.4	24.3		19.5	22.6	20.2	28.9	33	31.3	24.7		25.2	26.3	26.4	18.9	16.5	20.1	24.4		20.4	23.3	33.2	30.8	30.3	27.5	23.1
ΔE4orf1 + AktIV	16.5	12.7							61	64.3							11	11.7							8.32	7.86							2.17	2.5
ΔE4orf1 + LY	4.04	7.53	5.3	6.61					37.6	46	43.3	42.2					31.9	24.7	28.3	26.3					9.64	12	11.8	13.2					16	8.93	10.1	11
