# Supplementary material for: The adenovirus E4orf1 protein initiates a feedback loop involving insulin and growth factor receptors, AKT, and NF-κB, leading to abnormal DNA content in infected cells
Source: PLoS Pathog. 2025 Oct 27;21(10):e1013202. doi: 10.1371/journal.ppat.1013202 (PMC12578350; doi:10.1371/journal.ppat.1013202)
Supplement: S4 Table — Arbitrary units obtained from normalized pIGF1R intensity. (XLSX) [file ppat.1013202.s010.xlsx]

## Sheet: Sheet1
Values for cells Fig 3B
Mock	∆E1B	∆E4orf1	∆E1B + AG1024	∆E1B + AG1478	∆E1B + AG1024 +AG1478	∆E1B + LY	∆E1B + LY + AG1024	∆E1B + LY+ AG1478	∆E1B + LY +AG1024 + AG1478
0.44	4.67128	2.37187	1.17647	1.26918	2.18492	7.09184	2.38569	1.35106	1.40256
																																									10.8	9.86	4.99	25.1	23.4	20.8
