# Supplementary material for: The adenovirus E4orf1 protein initiates a feedback loop involving insulin and growth factor receptors, AKT, and NF-κB, leading to abnormal DNA content in infected cells
Source: PLoS Pathog. 2025 Oct 27;21(10):e1013202. doi: 10.1371/journal.ppat.1013202 (PMC12578350; doi:10.1371/journal.ppat.1013202)
Supplement: S5 Table — Percentages of A549 Ad-infected cells in each cell cycle phase (Fig 4A, grown in 10% FBS, and Fig 4B, 1% FBS). These values were obtained from experiments conducted at the specified MOI and time points throughout the study. This Excel sheet also includes the percentage of insulin- and growth factor-treated E4orf1(-) Ad-infected GFP-expressing and E4orf1-expressing HeLa cells (Fig 4F) in each cell cycle phase. (XLSX) [file ppat.1013202.s011.xlsx]

## Sheet: Sheet1
Values for cells Fig 4A
	<G1							G1							S							G2/M							DNA>4n
Mock	1.95	1.61	5.96	1.38				75.4	77.6	69.9	74.5				7.99	7.82	7.99	8.16				9.42	9.86	9.08	9.92				5.2	3.05	6.87	5.98
Mock + AG1024	0.86	0.82	3.27					77.9	72.9	70.9					9.06	8.8	7.55					8.9	11.3	12.1					3.12	6.12	5.98
Mock + AG1478	1.07	1.03	0.9					77.5	74	72.9					11.3	11	13.2					8.29	8.89	8.14					1.68	5.14	4.66
ΔE1B	0.55	0.5	2.6	1.57	3.08			14.2	16.9	21	21.6	18.7			5.45	6.22	7.5	9.56	6.81			9.39	10.6	10.7	8.22	9.74			70.3	65.6	58.1	59.1	61.6
ΔE1B + AG1024	0.37	0.44	0.47	2.92	1.97	0.74		23.8	22.5	23.8	25	30.3	21.6		10.7	8.86	9.62	10.5	13.1	12.6		16.7	15.8	14.9	19	19.1	23		48	52.2	51	42.7	35.6	42.2
ΔE1B + AG1478	1.25	1.28	0.83	6.83	4.23	1.63		18.4	16	16.8	19.9	20.6	18		10.8	11.5	9.99	6.9	7.58	7.18		20.7	21.5	19.6	20.6	23.6	25.7		48.5	49.3	52.1	46	44.4	47.9
ΔE4orf1	0.49	0.45	0.56	2.02	1.66			16.7	17.7	16.9	19.3	23.2			11.3	11.3	12.2	11.4	11			26.1	25.5	32.2	27.8	26.7			44.9	44.6	38.2	39.8	37.7
ΔE4orf1 + AG1024	0.76	0.41	3.86	1.73	1.99			26.1	24.4	23.4	22.8	26.1			16.6	20.3	17.1	16.4	17.7			27.8	27.1	27.5	31.4	28.3			28.2	27.4	25.4	28.2	27.7	26.1
ΔE4orf1 + AG1478	1.45	1.16	4.91	1.25	2.43			20.4	22.7	24.3	18.8	26.9			27.4	23.4	19.7	24.5	17.4			26.8	27	28.1	31.3	29.3			23.7	24.2	23.9
Values for cells Fig 4B
	<G1										G1										S										G2/M										DNA>4n
Mock	1.27	3.03	2.39	2.66	2.96						87	73.3	79	80.6	80.5						3.61	9.96	9.81	6.32	5.29						5.6	9.39	5.82	4.61	4.82						2.62	5.5	6.08	4.19	2.88
Mock + AG1024	4.77	3.43	4.22	28.3	13.9	7.7	7.33				76.8	78.9	78.9	42.2	57	74.6	74.1				5.4	5.06	4.76	19.4	9.96	6.24	6.22				8.41	8.59	8.25	3.67	10.8	5.73	5.93				4.81	4.13	4.05	5.16	5.77	4.79	8.23
Mock + AG1478	2.55	3.84	19.7	15.7	7.54	6.46					90.5	89.9	64.2	65.5	84.6	84.9					1.34	1.25	8.57	9.9	2.38	2.62					3.47	3.7	3.21	3.47	2.39	2.99					2.2	3.84	2.74	2.81	2.94	4.36
ΔE1B	0.2	0.91	0.27	3.74	3.4	3.6	1.72	0.85	1.09		8.33	9.14	11.3	11.5	12.8	12.8	6.24	6.73	5.63		6.55	8.42	4.57	11.7	18.5	28.5	3.99	7.31	4.42		24.8	23.3	16.4	14.5	17.8	17.4	12.7	18.2	14.1		60.4	58.5	67.7	74.9	66.4	74.4	58.2	47.2	37.1
ΔE1B + AG1024	2.4	1.61	1.25	9.91	9.14	6.75	2.02	2.4	1.78		51.4	47.3	40.5	58.2	57.6	56.6	20.4	22	20		27.7	32.4	37.6	14.8	16.3	16.5	54.4	51.2	53.3		7.74	7.99	7.08	7.49	7.74	8.33	4.6	4.79	5.08		11.8	11.9	14.8	18.1	19.4	19.5	8.94	8.4	11.3
ΔE1B + AG1478	0.75	0.6	5.23	3.09	3.84	4.78	1.38	1.54	1.53		15	14.3	27	9.12	11.1	11.8	5.73	5.02	6		30.5	27.2	41.6	41.5	40.3	41	29.1	29	31.3		36.8	37.8	17.5	22.8	20.5	17.9	32.4	31.4	30.3		17.9	21	9.76	29.5	30.9	28.5	23.8	24.5	24.6
ΔE4orf1	0.44	0.56	0.45	3.08	3.8	2.19	2.05	3.62	1.03		12	12.8	12.4	12.2	15.7	10.4	9.88	10.8	7.4		33.8	28.2	31	39.1	35.3	34.4	35	21.9	35.3		33.4	35.2	35.1	18.6	14.8	21.9	24.4	30.4	26.8		21.3	24.5	22	26.8	31.6	33.6	27.1	30	31.3
ΔE4orf1 + AG1024	1.37	2.27	7.67	7.62	7.46	1.77	1.57				61.6	65.7	58.2	58	60.8	33.6	32.6				18.3	14.2	18	17.6	16.2	40.5	43.1				8.22	11.9	7.89	7.72	7.25	6.79	5.69				11.3	6.55	17	16.8	7.58	8.34	7.67
ΔE4orf1 + AG1478	1.37	1.88	8.72	9.67	6.8	2.53	2.58	2.48			23.9	23.1	17.5	18.3	18.9	10.4	10.9	10.4			51	50.2	44.5	40.4	46.3	61.7	61.5	62			11.8	12.2	7.28	8.04	6.36	6.58	6.75	6.19			13.1	13.6	18.2	17.8	18.3	21.8	23.2	21.8
Values for GFP cells Fig 4F
	<G1			G1			S
HA GFP	1.49	1.49		38.4	38.4		33.5	33.5		G2/M			DNA>4n
HA GFP + INS	0.92	0.89		32.5	34.9		33.1	34.1		16.1	16.1		10.1	10.1
HA GFP + IGF	0.78	0.97		29.8	34		32.3	34		21.1	19.5		11	10.9
HA GFP + EGF	1.49	1.07		26	40.7		26.7	28.1		22	20.6		12.5	11.7
										22.2	15.6		22.1	15.1
Values for E4orf1 cells Fig 4F
	<G1			G1			S			G2/M			DNA>4n
HA E4orf1	1.95	2.22		22.1	24.8		32.9	33.3		22	18.7		20.4	18.7
HA E4orf1 + INS	1.27	1.42		16.9	18		25.3	25.7		28.8	25.6		27.1	25.6
HA E4orf1 + IGF	1.19	1.29		18.5	18.3		25.7	28.4		27.6	22.6		26.3	22.6
HA E4orf1 + EGF	2.07	1.67		15.5	15.3		26.8	28.6		24.6	23.6		35	30.3
