# Supplementary material for: The adenovirus E4orf1 protein initiates a feedback loop involving insulin and growth factor receptors, AKT, and NF-κB, leading to abnormal DNA content in infected cells
Source: PLoS Pathog. 2025 Oct 27;21(10):e1013202. doi: 10.1371/journal.ppat.1013202 (PMC12578350; doi:10.1371/journal.ppat.1013202)
Supplement: S6 Table — Arbitrary units obtained from normalized pIGF1R intensity in HeLa cells (cultured with 10% FBS, Fig 5D) and A549 Ad-infected cells (cultured with 10% FBS, Fig 5E). (XLSX) [file ppat.1013202.s012.xlsx]

## Sheet: Sheet1
Values for cells Fig 5D
Mock	∆E1B	∆E4orf1	∆E1B + AG1024	∆E1B + AG1478	∆E1B + SC	∆E1B +CAPE	Wild-type	Wild-type + AG1024	Wild-type + AG1478	Wild-type + SC	Wild-type +CAPE
0.0762	5.19941	2.18711	1.40098	4.41671	3.43728	3.92734	8.06	3.31882	6.19173	3.87262	7.89091
Values for cells Fig 5E
Mock	∆E1B	∆E4orf1	∆E1B + AG1024	∆E1B + AG1478	∆E1B + SC	∆E1B +CAPE	Wild-type	Wild-type + AG1024	Wild-type + AG1478	Wild-type + SC	Wild-type +CAPE
0.612	6.45556	4.87526	0	4.82076	0	2.24359	8.38776	1.43218	4.08084	2.97715	2.01596
																																									10.8	9.86	4.99	25.1	23.4	20.8
